# Supplementary material for: A study of the relationship between social support, depression, alexithymia and glycemic control in patients with type 2 diabetes mellitus: a structural equation modeling approach
Source: Front Endocrinol (Lausanne). 2024 Aug 20;15:1390564. doi: 10.3389/fendo.2024.1390564 (PMC11368761; doi:10.3389/fendo.2024.1390564)
Supplement: Supplementary file 1 [file Table1.xls]

## Sheet: original data
序号	性别	年龄段	文化程度	婚姻状况	是否在职	家庭人均月收入	是否有医保	治疗方式	病程	是否有并发症	共病	糖化	大于7，为1，否者为2	SQZA1	@2	@3	@4	@5	@6	@7	@8	@9	@10	@11	@12	@13	@14	@15	@16	@17	@18	@19	@20	DIF	DIF均分	DDF	DDF均分	EOT	EOT均分	述情	述情均分	@1为是述情障碍	社1	社2	社3	社4	社51	社52	社53
1	1	2	2	1	2	2	1	2	2	2	1	9.5	2	2	4	3	5	4	1	4	3	1	5	3	2	1	2	5	4	3	5	2	2	14	2	17	3.4	30	3.75	61	3.05	1	3	4	4	2	4	1	3
2	2	2	3	1	2	3	1	3	1	1	1	8.4	2	3	4	3	4	4	1	1	4	2	2	2	2	4	2	3	4	2	4	2	2	16	2.28571	14	2.8	25	3.125	55	2.75	2	4	4	3	3	4	4	4
3	2	3	2	1	2	2	1	4	1	2	2	9.5	2	3	3	3	2	2	3	3	4	3	4	3	3	2	2	3	4	3	4	4	2	19	2.71429	14	2.8	27	3.375	60	3	2	3	4	2	1	2	1	3
4	2	3	1	2	2	2	2	4	2	1	2	8.6	2	2	2	2	4	4	3	3	2	2	4	4	3	3	3	4	2	2	3	3	2	18	2.57143	15	3	24	3	57	2.85	2	4	4	3	3	1	1	4
5	1	2	3	1	2	3	1	2	1	2	1	6	1	2	2	2	4	4	2	2	3	2	2	2	2	2	2	3	4	3	4	4	2	14	2	13	2.6	26	3.25	53	2.65	2	4	4	1	2	4	4	4
6	1	1	4	1	1	1	1	4	1	2	2	7.3	2	2	3	2	4	3	2	3	2	3	3	2	3	2	2	3	3	2	2	2	3	16	2.28571	14	2.8	21	2.625	51	2.55	2	4	4	2	3	4	4	3
7	1	3	1	1	2	2	1	3	1	2	2	13.6	2	2	3	3	2	4	3	3	2	3	3	3	5	3	3	4	3	3	3	1	2	20	2.85714	16	3.2	22	2.75	58	2.9	2	2	4	2	2	3	1	4
8	1	1	2	1	2	1	1	2	1	1	2	8.4	2	2	4	2	4	4	2	2	4	2	2	2	2	2	3	3	2	2	2	3	2	15	2.14286	14	2.8	22	2.75	51	2.55	2	4	4	4	2	4	1	4
9	2	2	1	2	2	2	1	4	2	1	1	11	2	3	4	3	4	4	2	4	3	3	3	2	4	3	3	4	2	3	4	3	2	21	3	17	3.4	25	3.125	63	3.15	1	3	4	3	1	1	1	4
10	2	2	1	1	2	1	1	4	1	2	2	7.3	2	2	2	2	4	4	2	2	4	2	2	2	2	2	4	4	2	2	2	4	2	16	2.28571	12	2.4	24	3	52	2.6	2	3	4	4	1	3	3	2
11	2	1	4	2	2	3	1	2	1	1	2	7.7	2	2	2	2	5	3	1	2	2	2	5	3	2	2	2	3	3	3	3	3	3	13	1.85714	15	3	25	3.125	53	2.65	2	3	4	2	4	1	4	1
12	1	1	4	2	1	2	1	4	1	2	2	8	2	2	3	2	4	4	2	2	2	2	4	1	2	2	2	3	2	3	3	2	1	14	2	13	2.6	21	2.625	48	2.4	3	3	4	2	3	1	4	1
13	1	3	1	1	2	1	1	1	1	2	1	8.7	2	2	2	2	4	2	2	2	2	2	3	2	2	2	2	4	2	2	4	3	3	14	2	12	2.4	23	2.875	49	2.45	3	2	4	4	4	4	1	4
14	2	2	3	1	2	2	1	2	1	1	2	7.5	2	3	2	3	3	2	2	3	4	3	4	2	2	3	3	4	3	2	4	3	2	20	2.85714	11	2.2	26	3.25	57	2.85	2	3	4	2	3	4	3	3
15	2	3	2	1	2	2	1	2	2	1	1	11.3	2	2	4	2	2	4	3	4	3	3	4	4	3	3	4	4	2	3	2	3	2	21	3	16	3.2	24	3	61	3.05	1	4	4	2	2	4	1	4
16	2	1	2	1	1	1	1	4	2	2	2	12.3	2	1	1	2	4	4	4	2	4	2	4	2	4	4	4	4	3	4	4	3	4	19	2.71429	15	3	30	3.75	64	3.2	1	2	4	3	2	3	3	2
17	2	3	1	1	2	2	2	4	1	2	1	7.6	2	2	2	2	4	2	2	2	4	2	3	2	2	2	2	4	2	4	4	4	2	14	2	14	2.8	25	3.125	53	2.65	2	1	4	4	1	4	1	4
18	2	1	1	1	1	3	1	4	1	2	2	7.1	2	2	2	2	4	2	2	2	4	2	3	2	2	2	2	3	3	4	4	4	2	14	2	14	2.8	25	3.125	53	2.65	2	1	4	1	3	4	1	4
19	2	1	4	1	1	2	2	4	1	1	2	13.8	2	4	3	5	4	2	3	4	3	4	5	3	3	3	3	4	2	1	2	1	4	26	3.71429	14	2.8	23	2.875	63	3.15	1	2	4	1	3	4	3	2
20	2	3	2	2	1	3	1	2	1	2	1	6.5	1	3	3	2	3	4	2	2	3	2	4	2	2	3	4	4	2	3	3	3	3	18	2.57143	13	2.6	26	3.25	57	2.85	2	4	4	4	4	1	1	4
21	1	2	4	1	1	3	1	2	1	1	1	6.9	1	3	3	4	4	3	3	4	2	4	4	3	3	2	2	2	3	4	2	2	2	22	3.14286	17	3.4	20	2.5	59	2.95	2	3	4	1	2	4	3	4
22	1	2	2	1	1	2	1	2	1	2	2	7.5	2	3	3	2	3	4	3	3	3	3	3	2	3	4	3	3	3	3	3	3	3	21	3	14	2.8	25	3.125	60	3	2	1	4	3	4	4	2	3
23	2	2	3	1	2	2	1	4	1	2	1	14.1	2	2	4	4	4	4	2	2	2	2	4	2	4	3	4	4	3	2	3	2	2	19	2.71429	16	3.2	24	3	59	2.95	2	4	4	2	4	4	1	4
24	2	3	1	2	2	3	1	4	2	1	2	13.4	2	3	3	4	3	3	2	4	3	3	4	4	2	4	4	3	3	4	4	3	4	24	3.42857	16	3.2	27	3.375	67	3.35	1	3	1	4	4	1	1	1
25	2	3	1	1	2	2	1	3	1	2	1	9.5	2	2	3	2	3	2	2	3	4	3	2	3	3	3	4	4	2	2	4	4	2	19	2.71429	14	2.8	24	3	57	2.85	2	2	4	3	3	4	1	4
26	2	3	1	1	2	2	1	3	2	2	1	8.8	2	3	2	3	3	2	3	3	4	3	2	2	3	3	4	3	4	2	4	4	2	22	3.14286	12	2.4	25	3.125	59	2.95	2	2	4	3	3	4	1	4
27	2	2	2	1	2	1	1	2	1	2	1	7.7	2	2	2	2	4	2	2	3	4	2	2	2	3	2	2	4	3	3	4	4	2	15	2.14286	14	2.8	25	3.125	54	2.7	2	4	4	3	3	3	2	3
28	1	2	3	1	1	2	1	2	1	2	1	8.8	2	2	2	2	4	4	2	2	2	3	4	2	3	2	3	4	2	3	4	2	3	16	2.28571	14	2.8	25	3.125	55	2.75	2	2	4	1	3	4	3	1
29	2	2	3	2	2	1	1	4	2	2	2	9.6	2	3	4	3	4	1	2	5	1	4	3	1	4	5	4	3	4	3	2	3	1	26	3.71429	16	3.2	18	2.25	60	3	2	3	4	3	3	3	1	3
30	1	3	2	1	2	2	2	2	1	2	1	7.2	2	2	2	2	4	3	2	2	3	2	3	2	4	2	3	4	2	3	4	3	2	15	2.14286	15	3	24	3	54	2.7	2	2	4	3	3	4	1	4
31	2	2	2	1	1	1	1	2	1	2	1	10.6	2	3	3	3	3	2	3	3	4	3	4	3	3	3	3	4	4	3	3	3	3	21	3	15	3	27	3.375	63	3.15	1	2	4	1	2	3	4	2
32	2	2	2	2	2	2	1	1	1	2	1	12.9	2	3	4	2	4	4	3	4	3	4	4	2	4	1	4	3	3	4	2	4	3	21	3	18	3.6	26	3.25	65	3.25	1	3	4	2	3	2	2	4
33	1	2	2	1	1	2	1	2	1	2	2	9.8	2	2	2	4	4	2	2	2	3	3	3	2	2	5	5	4	4	4	3	1	4	23	3.28571	14	2.8	24	3	61	3.05	1	2	4	1	1	4	1	4
34	1	2	4	1	2	2	1	2	2	2	1	10.7	2	2	4	3	2	4	2	4	3	4	2	4	2	5	4	2	4	3	3	2	2	24	3.42857	15	3	22	2.75	61	3.05	1	3	4	3	2	3	4	2
35	2	2	2	1	2	1	1	2	1	2	1	9.7	2	2	4	2	4	4	2	2	2	2	3	4	4	2	2	4	4	4	3	3	3	14	2	20	4	26	3.25	60	3	2	2	4	2	1	4	3	4
36	1	2	3	1	2	2	1	3	2	1	1	8.3	2	3	2	3	4	3	3	3	2	3	4	2	3	3	3	4	2	2	4	3	2	21	3	13	2.6	24	3	58	2.9	2	2	4	4	3	4	1	4
37	2	2	2	1	2	2	1	4	2	1	2	6.9	1	3	2	4	2	2	2	2	4	4	3	3	2	3	4	4	3	2	4	3	2	22	3.14286	11	2.2	25	3.125	58	2.9	2	3	4	3	3	3	2	3
38	1	1	1	1	2	1	2	1	1	2	2	7.6	2	2	2	2	4	3	2	2	4	2	3	2	4	3	3	4	3	2	4	3	2	16	2.28571	14	2.8	26	3.25	56	2.8	2	1	4	3	3	4	2	1
39	2	1	1	1	2	2	1	2	1	2	2	9.1	2	3	3	3	3	2	3	2	4	2	2	2	3	3	3	4	2	2	4	4	2	19	2.71429	13	2.6	24	3	56	2.8	2	1	4	3	3	4	1	4
40	2	2	2	1	1	2	1	2	1	1	1	6.2	1	3	2	3	4	4	3	3	3	3	2	2	3	2	2	3	4	2	3	3	2	19	2.71429	13	2.6	24	3	56	2.8	2	2	4	1	3	4	4	4
41	1	2	1	1	2	1	1	4	2	2	2	8.5	2	3	3	2	4	2	3	2	4	3	3	2	3	3	4	4	3	2	4	3	2	20	2.85714	14	2.8	25	3.125	59	2.95	2	2	4	1	1	4	1	3
42	2	2	2	1	1	2	1	2	1	1	1	6.1	1	3	3	3	3	3	3	3	4	3	3	3	2	3	4	4	2	2	3	3	2	22	3.14286	13	2.6	24	3	59	2.95	2	3	4	3	3	3	2	3
43	2	1	2	2	2	1	1	2	1	2	1	6.6	1	2	4	3	4	2	2	2	4	2	4	2	2	2	2	2	4	4	4	2	2	15	2.14286	16	3.2	24	3	55	2.75	2	2	4	1	1	4	1	3
44	2	2	1	2	2	2	1	3	2	2	2	6.4	1	3	2	2	3	2	2	2	4	3	2	2	2	3	4	4	3	2	4	4	2	19	2.71429	11	2.2	25	3.125	55	2.75	2	1	4	3	2	1	3	4
45	2	2	2	1	2	1	2	2	1	2	1	7.9	2	3	3	3	3	3	3	3	3	3	3	2	4	3	4	4	2	3	3	4	2	22	3.14286	15	3	24	3	61	3.05	1	2	4	3	3	4	1	4
46	1	2	2	1	2	2	1	2	1	2	2	8	2	2	2	2	4	2	2	2	4	3	3	2	3	2	2	4	3	2	4	4	2	15	2.14286	13	2.6	26	3.25	54	2.7	2	3	4	4	3	4	1	2
47	2	2	2	1	2	1	1	4	3	1	1	5.3	1	3	2	2	4	2	2	3	4	2	3	2	2	2	2	3	4	2	4	4	3	16	2.28571	12	2.4	27	3.375	55	2.75	2	3	4	3	3	4	1	4
48	1	2	3	1	1	2	2	1	1	2	2	9.7	2	3	3	2	3	2	2	3	4	4	3	2	3	3	2	2	3	2	4	4	2	19	2.71429	13	2.6	24	3	56	2.8	2	3	1	3	3	4	1	4
49	1	3	2	2	2	1	1	3	1	1	2	8.3	2	3	3	4	2	2	4	2	4	2	2	2	3	2	2	4	2	4	3	3	2	19	2.71429	14	2.8	22	2.75	55	2.75	2	2	1	3	2	1	1	4
50	2	1	3	1	2	3	1	4	2	2	1	6.2	1	2	2	2	4	2	2	2	4	2	3	2	2	2	2	2	2	3	4	4	2	14	2	13	2.6	23	2.875	50	2.5	2	4	4	2	2	4	1	4
51	1	2	2	1	1	2	1	2	1	1	2	9.5	2	3	2	2	4	4	3	2	4	2	4	2	4	2	4	4	2	2	3	2	2	18	2.57143	14	2.8	25	3.125	57	2.85	2	2	4	2	2	4	3	3
52	2	3	1	1	1	1	1	4	2	2	1	7	1	3	3	2	3	2	3	2	4	3	3	3	3	2	3	4	4	3	4	4	2	18	2.57143	15	3	27	3.375	60	3	2	1	4	4	3	4	1	4
53	2	2	1	1	3	1	2	1	1	2	1	6.7	1	2	2	2	2	2	3	2	2	2	2	2	2	3	2	2	3	2	2	4	2	16	2.28571	10	2	19	2.375	45	2.25	3	2	4	3	3	4	1	4
54	1	3	2	1	2	1	1	4	1	2	1	8.4	2	3	2	2	4	2	3	3	4	3	2	2	3	2	4	4	2	2	4	4	2	20	2.85714	13	2.6	24	3	57	2.85	2	1	4	2	2	4	1	4
55	1	2	2	1	1	3	1	2	1	2	1	5.9	1	3	2	2	4	3	2	3	4	2	2	3	3	3	4	4	3	3	4	2	2	19	2.71429	15	3	24	3	58	2.9	2	4	4	1	3	4	3	2
56	1	2	1	1	2	3	1	2	1	2	2	7.9	2	3	3	2	4	2	3	3	4	3	3	2	3	2	4	4	2	4	4	4	2	20	2.85714	16	3.2	25	3.125	61	3.05	1	1	4	3	3	4	1	4
57	2	1	3	1	1	2	1	3	1	2	2	10.2	2	2	2	2	4	2	2	2	4	2	3	2	4	2	2	4	3	2	3	3	2	14	2	14	2.8	24	3	52	2.6	2	2	4	3	3	4	2	4
58	2	2	2	1	2	2	1	3	1	2	1	11.8	2	3	3	2	3	2	3	3	4	3	2	2	2	2	4	4	3	4	4	4	2	20	2.85714	14	2.8	25	3.125	59	2.95	2	3	4	2	2	3	1	4
59	2	3	1	1	2	1	1	1	1	2	1	7	1	4	3	3	2	2	3	3	4	3	2	2	3	3	4	2	3	2	4	4	2	23	3.28571	12	2.4	23	2.875	58	2.9	2	2	4	3	3	3	1	3
60	2	3	2	1	2	2	1	2	1	2	2	7.1	2	3	3	2	3	2	3	3	4	3	4	2	3	3	4	4	3	2	3	4	4	21	3	13	2.6	28	3.5	62	3.1	1	2	4	3	2	4	1	3
61	2	3	1	1	2	2	1	3	1	1	2	5.4	1	3	4	2	3	2	3	2	4	3	3	2	4	2	3	4	3	4	4	4	2	18	2.57143	17	3.4	26	3.25	61	3.05	1	2	4	2	2	4	1	4
62	1	3	1	1	2	1	1	2	1	2	1	7.1	2	2	2	2	4	2	3	3	4	2	2	2	4	2	2	4	2	4	4	4	2	16	2.28571	16	3.2	24	3	56	2.8	2	3	4	2	2	4	1	4
63	1	2	2	2	2	1	1	1	1	2	2	14.2	2	4	4	2	4	4	2	4	2	4	4	4	4	4	4	2	2	4	4	2	4	24	3.42857	20	4	24	3	68	3.4	1	1	4	1	1	1	1	1
64	1	1	4	1	2	2	1	3	2	2	2	6	1	2	2	2	4	2	2	2	4	2	4	2	3	2	2	4	3	4	4	4	4	14	2	15	3	29	3.625	58	2.9	2	1	4	3	2	4	1	3
65	2	3	1	2	2	2	1	4	2	2	1	8.8	2	3	2	2	3	2	3	3	4	3	2	3	3	3	4	4	3	4	4	4	3	21	3	15	3	26	3.25	62	3.1	1	1	4	3	1	1	1	4
66	1	2	2	1	2	2	1	2	1	2	2	10.4	2	3	4	2	4	2	2	4	4	4	4	2	4	2	4	4	4	4	2	2	2	21	3	18	3.6	24	3	63	3.15	1	3	4	1	2	2	2	4
67	2	3	2	1	2	2	1	2	1	2	2	9.7	2	2	2	2	4	4	4	4	4	4	4	2	2	4	4	2	4	2	2	4	2	24	3.42857	12	2.4	26	3.25	62	3.1	1	4	4	3	1	4	1	4
68	2	2	1	2	2	1	1	4	1	2	1	11.6	2	2	2	2	4	2	3	2	4	2	2	2	2	2	4	4	2	4	3	4	2	17	2.42857	14	2.8	23	2.875	54	2.7	2	2	4	4	4	1	1	4
69	2	1	1	1	2	3	1	2	1	2	1	7.6	2	2	2	2	4	2	3	2	4	2	4	2	2	3	2	4	3	3	3	4	2	16	2.28571	13	2.6	26	3.25	55	2.75	2	3	4	3	3	4	4	4
70	1	2	3	1	2	1	1	3	1	2	1	6.2	1	3	2	4	4	4	2	3	2	3	4	2	2	2	2	4	4	2	2	2	2	19	2.71429	12	2.4	24	3	55	2.75	2	3	4	2	3	4	1	4
71	2	3	2	1	2	2	1	2	1	2	1	7.5	2	2	2	2	2	2	2	2	4	4	2	2	2	3	2	4	4	4	4	4	2	17	2.42857	12	2.4	26	3.25	55	2.75	2	3	4	3	3	4	1	4
72	1	2	1	1	2	1	1	2	2	1	2	11.6	2	4	4	3	2	2	4	4	4	4	2	3	2	4	4	4	4	2	4	4	2	27	3.85714	13	2.6	26	3.25	66	3.3	1	1	4	1	3	4	1	3
73	2	2	1	1	2	1	1	1	1	2	2	8.4	2	2	2	2	4	4	3	2	4	3	4	2	3	3	4	4	4	2	4	3	2	19	2.71429	13	2.6	29	3.625	61	3.05	1	1	4	3	3	4	1	4
74	1	3	1	1	2	3	1	3	2	2	1	6.7	1	2	2	2	2	2	3	2	4	2	2	2	2	2	2	4	3	4	4	4	3	15	2.14286	12	2.4	26	3.25	53	2.65	2	2	4	2	3	4	1	4
75	2	2	1	1	2	2	1	3	3	1	2	10.3	2	3	3	3	3	2	3	3	4	3	3	2	3	3	2	4	4	4	4	4	2	20	2.85714	15	3	27	3.375	62	3.1	1	1	4	3	2	4	1	4
76	1	3	1	1	2	1	1	4	2	1	2	8	2	3	3	3	4	2	3	2	4	2	3	2	3	2	2	4	3	4	4	4	4	17	2.42857	16	3.2	28	3.5	61	3.05	1	1	4	3	3	4	1	4
77	2	2	4	1	1	3	1	2	1	1	2	13.1	2	3	3	4	3	4	4	4	4	4	4	3	2	2	2	3	4	4	2	2	3	23	3.28571	15	3	26	3.25	64	3.2	1	2	4	1	1	3	2	3
78	1	3	2	1	2	1	1	2	2	1	1	13.5	2	3	3	3	4	4	2	3	3	3	3	2	4	3	3	4	3	4	4	4	4	20	2.85714	17	3.4	29	3.625	66	3.3	1	3	4	2	3	4	1	4
79	2	2	2	1	2	2	1	2	2	2	2	8.3	2	2	2	2	4	2	2	2	4	2	4	2	2	4	2	2	2	4	4	4	4	16	2.28571	14	2.8	26	3.25	56	2.8	2	2	4	3	3	4	1	4
80	1	2	3	1	2	2	1	2	1	2	1	9.3	2	2	2	2	4	3	2	2	4	2	3	2	4	2	2	4	3	4	4	4	4	14	2	16	3.2	29	3.625	59	2.95	2	1	4	3	3	4	1	4
81	1	2	2	1	1	2	1	4	1	2	2	8.1	2	2	2	2	3	4	2	4	2	2	4	2	2	2	2	2	2	2	2	2	2	16	2.28571	11	2.2	20	2.5	47	2.35	3	4	4	3	4	1	1	3
82	1	3	2	1	2	1	1	4	1	1	1	9.5	2	3	2	4	3	4	2	3	2	3	4	2	4	3	2	4	2	3	2	3	2	20	2.85714	14	2.8	23	2.875	57	2.85	2	2	4	2	3	4	1	2
83	2	2	4	1	2	3	1	2	2	2	2	9.2	2	2	2	2	4	4	2	2	4	4	4	2	4	2	4	3	4	2	2	3	2	18	2.57143	14	2.8	26	3.25	58	2.9	2	3	4	2	2	4	1	4
84	2	2	1	1	2	1	1	3	1	1	2	8.2	2	4	4	2	3	2	4	3	4	4	2	2	2	3	4	2	2	4	4	4	4	24	3.42857	15	3	24	3	63	3.15	1	1	4	2	3	4	1	3
85	1	2	2	1	1	3	1	4	1	2	2	6.7	1	2	3	2	4	4	3	2	3	3	4	2	3	2	3	4	2	3	3	2	2	17	2.42857	15	3	24	3	56	2.8	2	1	4	3	3	4	1	4
86	2	2	2	1	2	1	1	2	1	2	2	8.4	2	2	3	3	4	2	3	3	4	3	3	2	2	4	4	4	3	4	3	4	2	22	3.14286	15	3	25	3.125	62	3.1	1	1	4	3	3	4	1	4
87	1	2	4	1	1	2	1	4	2	1	1	9.2	2	3	3	4	3	2	4	4	2	4	3	4	4	3	3	3	3	3	2	4	4	25	3.57143	17	3.4	23	2.875	65	3.25	1	2	4	2	3	3	2	3
88	2	2	3	1	2	2	2	2	1	2	2	9	2	2	2	2	3	4	3	3	4	4	4	3	3	3	3	4	3	3	3	3	3	20	2.85714	14	2.8	28	3.5	62	3.1	1	3	4	2	3	4	2	3
89	1	2	3	1	2	1	1	4	2	1	2	8.6	2	3	3	3	4	4	2	3	4	3	4	2	3	3	3	4	3	3	3	2	2	20	2.85714	15	3	26	3.25	61	3.05	1	2	4	2	3	4	1	4
90	1	2	1	1	2	2	1	2	1	2	2	7.5	2	2	2	2	2	2	2	4	2	2	4	2	2	2	2	4	4	4	4	3	2	16	2.28571	12	2.4	25	3.125	53	2.65	2	3	4	3	3	4	1	4
91	1	3	3	1	2	2	1	2	1	1	2	9.9	2	2	2	2	4	2	3	3	4	3	2	4	2	3	4	4	4	4	4	4	4	20	2.85714	16	3.2	28	3.5	64	3.2	1	1	4	3	3	4	1	4
92	2	2	2	1	2	1	1	4	2	1	1	9.7	2	4	4	3	2	2	4	4	4	3	2	4	2	3	4	3	4	4	4	4	4	25	3.57143	16	3.2	27	3.375	68	3.4	1	3	4	3	1	4	1	3
93	2	2	2	1	2	3	1	2	1	1	2	9.8	2	2	2	2	4	4	3	3	4	3	2	4	3	4	2	4	4	3	2	3	4	19	2.71429	16	3.2	27	3.375	62	3.1	1	2	4	2	2	3	1	4
94	2	2	2	1	2	1	1	2	1	2	2	10.7	2	4	3	2	4	4	3	4	2	2	4	2	2	4	2	4	4	2	2	2	2	21	3	13	2.6	24	3	58	2.9	2	2	4	3	3	4	1	1
95	1	2	2	1	1	2	1	4	1	1	1	9.5	2	2	3	4	4	3	1	3	3	3	3	2	2	3	3	4	3	3	2	3	2	19	2.71429	14	2.8	23	2.875	56	2.8	2	3	4	3	2	4	1	4
96	1	2	2	1	1	2	1	4	1	2	2	12	2	2	2	2	4	2	4	2	5	2	4	3	3	4	3	4	5	3	1	2	3	19	2.71429	15	3	26	3.25	60	3	2	3	4	1	4	4	1	4
97	1	2	1	1	1	3	1	1	1	1	1	11.3	2	2	3	4	5	2	3	2	2	3	3	3	3	3	2	4	3	4	2	4	4	19	2.71429	18	3.6	24	3	61	3.05	1	2	4	3	3	4	1	3
98	1	3	1	1	2	1	1	3	3	1	1	9.6	2	3	3	3	3	2	3	3	4	3	2	4	2	3	4	4	3	2	4	4	2	22	3.14286	14	2.8	25	3.125	61	3.05	1	1	4	3	1	4	1	4
99	1	2	3	1	1	3	1	3	1	1	2	13	2	3	3	2	4	2	3	3	4	3	4	3	3	3	4	4	4	3	4	2	3	21	3	16	3.2	27	3.375	64	3.2	1	2	4	1	1	4	1	4
100	1	3	1	1	2	1	1	2	1	2	1	10.3	2	3	3	3	3	2	3	4	4	3	2	3	2	3	3	4	3	4	4	4	3	22	3.14286	15	3	26	3.25	63	3.15	1	1	4	3	1	4	1	3
101	1	2	4	1	2	2	1	1	2	2	2	7.1	2	3	3	3	3	4	3	3	2	3	4	2	2	2	4	2	3	2	3	2	4	21	3	12	2.4	24	3	57	2.85	2	2	4	2	3	4	1	3
102	2	3	3	2	2	2	1	1	1	2	1	6.1	1	3	3	2	3	2	3	3	4	4	2	3	2	4	4	3	3	4	4	4	2	23	3.28571	15	3	24	3	62	3.1	1	3	4	1	1	1	1	4
103	2	2	2	1	2	1	1	3	1	2	1	10.5	2	4	3	3	3	2	4	3	2	3	2	2	3	3	4	4	4	4	3	2	4	24	3.42857	15	3	23	2.875	62	3.1	1	3	4	3	2	4	1	3
104	1	2	1	1	1	2	1	3	1	2	1	8.4	2	3	3	3	3	2	3	3	4	4	2	4	2	3	4	2	3	4	4	4	2	23	3.28571	16	3.2	23	2.875	62	3.1	1	1	4	2	3	4	1	3
105	1	3	1	1	2	1	1	4	2	1	1	7.5	2	3	3	2	4	2	3	3	4	3	2	3	4	2	3	4	4	4	4	4	2	19	2.71429	18	3.6	26	3.25	63	3.15	1	2	4	4	1	4	1	4
106	1	2	1	1	2	1	1	2	1	2	2	10.3	2	3	2	3	5	4	2	4	3	4	3	2	2	3	3	4	3	2	2	3	3	22	3.14286	13	2.6	25	3.125	60	3	2	2	4	3	2	3	2	3
107	2	2	1	1	2	1	1	2	3	2	1	10.2	2	4	3	3	3	2	3	3	4	3	3	2	4	3	3	4	4	3	3	4	2	22	3.14286	15	3	26	3.25	63	3.15	1	2	4	3	2	4	1	4
108	1	3	3	1	2	2	1	2	1	2	1	6.5	1	3	2	2	4	3	3	2	4	3	4	2	2	2	3	4	4	2	2	3	2	18	2.57143	12	2.4	26	3.25	56	2.8	2	2	4	4	1	4	1	4
109	1	2	1	1	1	2	1	2	1	1	1	8.6	2	3	3	3	4	2	2	2	4	2	3	4	2	4	4	2	4	4	4	4	4	20	2.85714	17	3.4	27	3.375	64	3.2	1	1	4	1	1	4	1	4
110	1	3	1	1	2	1	1	3	1	2	1	13.3	2	3	3	3	3	2	3	3	4	3	3	2	2	3	2	4	3	4	4	4	4	20	2.85714	14	2.8	28	3.5	62	3.1	1	2	4	3	1	4	1	2
111	1	2	2	1	1	2	1	3	1	2	2	9.7	2	2	2	2	4	4	3	2	4	2	4	2	4	3	3	4	4	3	3	2	4	17	2.42857	15	3	29	3.625	61	3.05	1	3	4	3	2	4	1	4
112	2	3	1	2	2	2	1	3	1	2	1	8.6	2	3	2	2	4	2	3	2	4	2	3	2	2	2	3	4	4	4	3	4	4	17	2.42857	14	2.8	28	3.5	59	2.95	2	3	4	3	1	1	1	4
113	1	2	1	1	1	1	2	2	1	1	2	12.6	2	4	2	4	3	2	3	3	4	3	3	4	2	3	4	2	4	4	4	4	4	24	3.42857	15	3	27	3.375	66	3.3	1	2	4	1	3	2	1	3
114	1	2	2	1	1	1	1	4	2	1	2	10.6	2	2	3	3	4	4	3	4	3	4	5	3	4	3	3	3	2	4	4	3	4	22	3.14286	18	3.6	28	3.5	68	3.4	1	3	4	2	2	3	2	4
115	2	3	1	1	2	1	1	2	1	2	2	6.4	1	2	3	2	4	2	2	2	4	2	2	2	4	2	4	4	4	4	3	4	2	16	2.28571	17	3.4	25	3.125	58	2.9	2	2	4	3	1	4	1	4
116	1	3	2	1	2	3	1	2	1	2	2	7.8	2	2	2	2	4	2	3	2	4	2	2	3	2	3	2	2	2	4	3	4	2	16	2.28571	15	3	21	2.625	52	2.6	2	1	4	3	2	4	1	4
117	2	3	3	2	2	3	1	2	2	2	1	7.8	2	2	2	2	4	2	2	2	4	2	2	2	2	2	3	3	4	4	2	4	2	15	2.14286	14	2.8	23	2.875	52	2.6	2	3	4	1	3	1	1	4
118	2	2	3	1	1	2	1	2	1	2	2	8.6	2	4	4	3	3	4	2	3	3	4	4	2	3	3	4	3	2	4	3	2	4	23	3.28571	16	3.2	25	3.125	64	3.2	1	3	4	2	2	2	4	1
119	1	3	2	1	2	3	1	4	3	2	1	7.3	2	2	2	2	4	4	2	3	2	3	4	2	3	3	2	4	4	2	2	2	4	17	2.42857	13	2.6	26	3.25	56	2.8	2	3	4	3	2	4	1	4
120	1	1	4	1	1	3	1	4	2	2	2	6.7	1	3	3	2	4	4	2	2	2	2	4	2	2	2	2	3	2	2	2	2	3	15	2.14286	13	2.6	22	2.75	50	2.5	2	3	4	4	3	4	1	4
121	2	3	1	2	2	2	1	4	3	2	2	12.5	2	3	2	2	4	2	3	2	4	2	2	2	4	2	2	4	4	4	3	4	4	16	2.28571	16	3.2	27	3.375	59	2.95	2	2	4	3	2	1	1	4
122	2	2	1	1	1	2	1	2	1	2	1	10.8	2	4	4	3	3	4	2	3	2	3	4	2	2	3	4	3	4	2	3	3	4	22	3.14286	13	2.6	27	3.375	62	3.1	1	1	4	3	3	3	1	3
123	2	3	2	1	2	1	1	2	1	1	1	13.9	2	4	3	3	3	2	3	3	4	3	2	2	4	3	4	4	4	3	3	4	2	23	3.28571	15	3	25	3.125	63	3.15	1	2	4	3	1	3	1	3
124	2	3	3	1	2	2	1	4	1	2	1	7.2	2	3	3	2	4	2	3	3	4	2	3	2	3	3	4	4	4	2	3	4	3	20	2.85714	14	2.8	27	3.375	61	3.05	1	2	4	3	3	4	1	2
125	2	2	1	1	2	2	1	2	1	1	2	8.4	2	3	3	3	3	2	3	3	4	3	2	3	3	3	2	4	4	3	3	4	2	20	2.85714	15	3	25	3.125	60	3	2	3	4	3	3	4	4	2
126	1	2	1	1	1	1	1	1	1	2	2	11.8	2	3	4	3	3	2	3	3	4	3	2	2	2	3	4	4	4	2	4	4	2	22	3.14286	13	2.6	26	3.25	61	3.05	1	2	4	2	1	3	1	2
127	2	2	2	1	2	1	1	4	1	2	2	7.8	2	4	3	3	3	4	3	3	4	3	3	2	4	3	4	4	4	2	3	3	2	23	3.28571	14	2.8	27	3.375	64	3.2	1	1	4	3	3	4	3	3
128	1	2	1	1	2	1	1	2	1	1	2	7	1	3	3	2	4	2	3	3	4	3	2	3	3	3	4	4	4	4	4	4	2	21	3	17	3.4	26	3.25	64	3.2	1	2	4	2	2	4	1	3
129	1	1	3	1	2	3	1	3	1	2	2	8.6	2	2	1	3	4	4	1	1	3	3	2	2	2	2	2	3	3	2	2	2	4	14	2	11	2.2	23	2.875	48	2.4	3	4	1	4	3	4	1	3
130	1	3	2	1	2	3	1	3	1	2	2	8.2	2	2	3	2	4	2	2	2	4	3	2	2	4	3	2	4	4	3	4	4	2	16	2.28571	16	3.2	26	3.25	58	2.9	2	2	4	3	2	4	2	3
131	1	3	2	1	2	1	2	3	1	2	1	9.1	2	2	3	3	4	2	2	2	4	2	2	2	4	2	2	4	4	4	3	4	2	15	2.14286	17	3.4	25	3.125	57	2.85	2	2	4	3	2	3	1	2
132	1	3	2	1	2	1	1	2	1	2	1	7.2	2	4	3	3	3	2	3	4	4	4	2	3	2	4	4	4	4	4	3	4	2	26	3.71429	15	3	25	3.125	66	3.3	1	2	4	3	3	4	1	4
133	1	2	2	1	2	2	1	2	2	2	2	7	1	2	2	2	4	4	2	3	4	2	4	2	4	2	3	4	4	4	4	3	2	16	2.28571	16	3.2	29	3.625	61	3.05	1	2	4	3	1	4	1	4
134	1	1	2	1	2	3	1	2	1	2	2	6.2	1	2	3	2	4	3	3	3	3	3	3	3	3	3	3	3	3	3	3	3	3	19	2.71429	16	3.2	24	3	59	2.95	2	4	4	1	3	4	3	2
135	2	2	3	1	2	3	1	2	1	1	1	6.3	1	4	2	2	2	2	2	4	4	4	2	4	2	2	4	2	2	4	4	4	2	22	3.14286	14	2.8	22	2.75	58	2.9	2	1	4	1	2	4	4	2
136	2	2	1	1	2	1	1	2	1	1	1	8.7	2	4	4	3	3	2	3	3	4	4	2	2	4	3	4	4	4	4	4	4	2	24	3.42857	17	3.4	26	3.25	67	3.35	1	3	4	3	3	4	1	3
137	1	1	3	1	1	3	1	4	2	2	1	6.5	1	2	2	2	2	4	2	2	2	2	2	2	4	2	4	2	4	4	2	2	2	16	2.28571	14	2.8	20	2.5	50	2.5	2	3	1	3	4	4	4	4
138	1	2	4	1	1	3	1	2	1	1	1	12.8	2	4	4	3	3	2	3	4	4	4	2	3	4	4	3	4	3	4	4	4	2	25	3.57143	18	3.6	25	3.125	68	3.4	1	1	4	1	1	4	1	2
139	2	3	2	1	2	3	2	4	2	1	2	8.9	2	4	4	3	2	2	3	4	4	3	2	3	4	4	3	4	4	3	4	4	2	24	3.42857	16	3.2	26	3.25	66	3.3	1	4	4	2	3	4	1	4
140	2	2	1	1	2	2	1	4	3	2	1	8.7	2	2	2	2	4	2	3	2	4	2	2	3	4	2	2	4	3	2	4	4	2	15	2.14286	15	3	25	3.125	55	2.75	2	2	4	3	1	4	1	4
141	2	3	1	2	2	3	1	4	2	1	1	10.8	2	2	2	2	4	2	2	2	4	2	2	4	4	2	2	4	4	4	4	4	2	14	2	18	3.6	26	3.25	58	2.9	2	2	4	3	3	1	1	4
142	1	1	4	2	2	3	2	4	1	2	2	9.6	2	2	2	2	4	5	2	4	2	2	4	3	3	2	2	2	3	2	2	2	4	16	2.28571	14	2.8	24	3	54	2.7	2	4	1	2	4	1	4	1
143	1	2	4	1	1	3	1	2	1	2	2	10	2	3	3	3	4	3	3	3	3	3	3	3	3	3	3	3	3	3	3	3	3	21	3	16	3.2	24	3	61	3.05	1	4	4	3	2	4	3	2
144	1	2	2	2	2	1	1	3	1	1	2	8.3	2	2	3	2	4	2	2	3	4	3	2	2	2	3	2	4	4	4	4	4	3	17	2.42857	15	3	27	3.375	59	2.95	2	2	2	3	3	4	4	1
145	2	1	1	1	2	2	1	4	3	1	2	8.9	2	2	2	2	4	2	2	2	4	2	4	2	4	2	2	4	4	2	2	4	2	14	2	14	2.8	26	3.25	54	2.7	2	2	4	3	1	4	1	4
146	1	1	2	1	2	3	2	3	1	2	2	8.7	2	1	3	3	3	3	1	1	3	3	3	3	3	3	2	3	3	3	3	3	3	14	2	15	3	24	3	53	2.65	2	2	4	2	3	4	3	2
147	1	1	2	1	1	2	1	3	1	1	2	10	2	3	4	4	3	4	3	4	4	4	3	3	3	3	4	3	2	2	4	3	3	25	3.57143	15	3	26	3.25	66	3.3	1	2	2	4	2	4	4	0
148	1	1	3	1	1	2	2	3	1	2	2	11.1	2	2	2	2	2	2	2	2	2	2	2	2	2	3	4	2	4	4	2	2	2	17	2.42857	12	2.4	18	2.25	47	2.35	3	2	4	2	3	4	3	3
149	1	3	3	1	1	3	1	2	1	1	1	12.2	2	3	2	2	4	2	4	4	2	4	3	4	3	2	3	5	4	5	3	3	3	22	3.14286	18	3.6	25	3.125	65	3.25	1	3	4	1	2	4	3	1
150	1	2	4	1	1	3	1	1	1	2	2	8.7	2	4	1	5	5	3	3	4	2	2	4	2	2	2	4	2	4	2	3	4	4	24	3.42857	12	2.4	26	3.25	62	3.1	1	3	4	1	3	3	2	2
151	2	2	2	1	1	2	1	2	1	2	2	5.7	1	3	4	2	3	4	3	2	2	2	2	3	2	3	4	4	4	4	4	4	4	19	2.71429	16	3.2	28	3.5	63	3.15	1	4	4	3	4	3	2	4
152	2	1	4	2	1	3	1	2	1	1	1	6	1	2	2	4	3	5	1	1	3	4	5	1	3	1	1	3	4	3	5	1	3	14	2	12	2.4	29	3.625	55	2.75	2	3	4	2	4	1	4	3
153	2	3	2	1	2	2	2	1	2	1	2	5.9	1	2	2	2	4	2	2	2	4	2	2	2	3	2	3	4	3	2	2	4	2	15	2.14286	13	2.6	23	2.875	51	2.55	2	2	4	1	3	4	1	4
154	2	2	2	2	2	1	1	2	1	1	2	8.3	2	2	2	2	4	2	2	2	4	2	2	2	3	2	2	4	4	2	2	4	2	14	2	13	2.6	24	3	51	2.55	2	3	1	3	3	1	2	3
155	2	1	1	1	2	3	1	2	3	2	2	9.2	2	2	2	2	4	2	2	2	2	2	3	2	2	2	2	4	4	2	2	2	2	14	2	12	2.4	21	2.625	47	2.35	3	2	3	3	2	4	2	4
156	2	3	1	2	2	1	1	2	1	2	2	8.1	2	2	2	4	2	2	2	2	4	2	4	2	4	2	2	4	4	4	2	4	2	16	2.28571	14	2.8	26	3.25	56	2.8	2	2	4	3	3	1	1	4
157	1	2	3	1	1	3	1	2	1	2	1	5.8	1	1	1	1	4	4	3	4	3	1	2	1	1	2	2	3	2	4	3	4	2	14	2	11	2.2	23	2.875	48	2.4	3	4	4	1	3	4	4	4
158	1	1	3	1	1	3	1	1	1	2	2	6.4	1	1	2	2	4	3	2	2	3	3	3	3	2	2	2	2	4	2	4	2	3	14	2	13	2.6	24	3	51	2.55	2	4	4	4	4	4	4	4
159	1	2	2	1	1	1	1	4	1	1	1	12.8	2	3	3	3	4	4	2	4	3	4	3	3	3	3	2	4	3	3	3	4	2	21	3	16	3.2	26	3.25	63	3.15	1	4	4	1	3	4	2	2
160	1	1	1	1	2	1	1	3	1	2	2	9.1	2	3	2	3	3	4	3	3	4	3	3	3	3	4	3	4	3	2	3	4	2	22	3.14286	13	2.6	27	3.375	62	3.1	1	3	4	2	3	4	3	2
161	1	2	3	1	2	2	1	4	2	2	2	10.5	2	2	3	3	4	3	4	4	2	3	4	5	3	4	3	4	3	4	1	3	2	23	3.28571	19	3.8	22	2.75	64	3.2	1	3	4	3	3	4	1	4
162	1	2	2	1	1	1	1	2	2	2	1	7.5	2	2	2	2	3	2	2	2	4	2	3	3	2	2	2	3	4	2	2	2	2	14	2	12	2.4	22	2.75	48	2.4	3	3	4	1	3	4	2	3
163	2	2	3	1	2	2	2	1	1	2	2	7.8	2	3	3	2	2	2	4	4	2	2	3	3	3	3	4	4	4	3	4	4	2	22	3.14286	14	2.8	25	3.125	61	3.05	1	3	4	3	3	4	1	4
164	1	2	1	1	2	1	1	2	1	2	2	7.1	2	2	2	4	4	2	2	2	4	2	2	2	2	2	2	2	4	2	4	4	2	16	2.28571	12	2.4	24	3	52	2.6	2	4	4	4	4	4	1	2
1	2	3	1	2	2	2	1	4	2	1	1	6.6	1	4	3	3	3	4	3	3	2	3	4	2	2	2	2	4	4	3	3	2	2	20	2.85714	13	2.6	25	3.125	58	2.9	2	2	4	3	1	4	1	4
2	2	3	3	2	3	3	1	4	2	1	1	9	2	3	2	2	4	4	4	4	2	4	2	4	2	4	4	4	4	4	2	2	2	25	3.57143	16	3.2	22	2.75	63	3.15	1	3	4	4	2	1	1	3
3	1	2	3	2	1	3	1	4	1	2	1	14.7	2	3	3	3	4	4	2	2	2	3	4	2	2	3	3	4	4	2	2	2	2	19	2.71429	13	2.6	24	3	56	2.8	2	3	4	2	3	4	1	4
4	2	3	2	1	2	2	1	4	3	1	1	12.2	2	3	3	3	4	2	3	2	4	3	2	4	3	3	4	4	2	4	4	4	2	21	3	18	3.6	24	3	63	3.15	1	3	1	2	2	3	1	3
5	2	2	1	1	2	1	1	2	2	1	1	9	2	2	2	2	4	2	2	2	4	2	2	2	4	2	2	4	4	4	2	4	2	14	2	16	3.2	24	3	54	2.7	2	2	4	2	2	4	1	3
6	2	2	2	1	1	2	1	4	1	1	1	12.1	2	4	2	2	4	2	4	2	4	3	2	3	4	4	3	4	4	2	2	4	2	22	3.14286	15	3	24	3	61	3.05	1	2	4	1	2	3	3	1
7	1	3	1	1	2	1	1	2	1	1	2	10.3	2	2	2	2	4	2	2	2	4	2	2	2	4	2	3	4	4	4	4	4	2	15	2.14286	16	3.2	26	3.25	57	2.85	2	2	4	3	3	4	1	3
8	2	3	1	2	2	1	1	2	2	2	1	7.4	2	2	3	3	4	2	2	2	4	2	2	2	2	2	3	4	4	4	4	4	2	16	2.28571	15	3	26	3.25	57	2.85	2	1	4	3	2	1	1	4
9	2	2	2	1	2	3	1	2	3	2	1	9.8	2	2	3	2	3	2	4	4	3	4	2	3	4	3	4	3	4	2	3	2	2	23	3.28571	15	3	21	2.625	59	2.95	2	3	1	3	3	4	1	4
10	2	3	1	2	2	2	1	2	1	2	1	10.1	2	3	3	2	3	2	4	3	4	3	2	2	2	2	4	3	4	4	4	4	2	21	3	14	2.8	25	3.125	60	3	2	1	4	3	2	1	3	4
11	2	3	1	1	2	3	1	2	1	2	2	8.2	2	2	2	2	4	2	2	2	4	2	4	2	4	2	2	4	4	2	2	2	2	14	2	14	2.8	24	3	52	2.6	2	3	4	3	2	4	1	4
12	2	2	2	1	2	1	1	2	1	1	1	8.9	2	3	3	3	4	4	2	3	2	3	4	3	3	3	3	4	4	2	4	3	2	20	2.85714	15	3	27	3.375	62	3.1	1	2	4	2	3	4	1	4
13	2	3	1	1	2	2	2	4	1	2	2	8.2	2	2	2	2	4	3	2	4	3	2	2	2	2	3	2	4	2	4	4	3	2	17	2.42857	14	2.8	23	2.875	54	2.7	2	2	4	3	1	4	1	3
14	2	2	2	2	2	1	1	4	3	1	1	5.3	1	3	2	2	4	2	2	2	4	2	4	2	4	2	2	4	4	4	4	4	2	15	2.14286	16	3.2	28	3.5	59	2.95	2	2	4	3	3	1	1	4
15	1	3	1	1	2	1	1	2	3	1	2	9	2	2	2	2	4	2	4	2	4	2	2	2	2	2	2	4	4	4	4	4	2	16	2.28571	14	2.8	26	3.25	56	2.8	2	2	4	3	1	4	1	4
16	2	1	1	1	2	2	2	2	1	1	1	7.2	2	4	3	3	2	2	3	2	4	2	2	2	2	2	2	4	4	4	4	4	2	18	2.57143	13	2.6	26	3.25	57	2.85	2	1	4	1	3	4	1	3
17	2	3	2	1	2	2	1	4	2	1	1	6.8	1	2	2	2	4	2	4	2	4	2	2	2	3	2	3	4	4	2	2	4	2	17	2.42857	13	2.6	24	3	54	2.7	2	3	4	3	3	4	1	4
18	1	3	1	2	2	3	1	4	2	1	1	8.9	2	4	2	3	4	2	3	2	4	2	2	2	2	2	3	4	3	4	4	1	2	19	2.71429	14	2.8	22	2.75	55	2.75	2	2	4	3	1	1	1	4
19	2	2	1	1	2	1	1	4	3	2	2	10.2	2	3	3	2	3	2	2	3	4	3	2	2	3	3	3	4	2	3	4	4	2	19	2.71429	14	2.8	24	3	57	2.85	2	3	4	2	1	4	1	4
20	1	2	3	1	2	2	1	3	1	2	2	8.6	2	2	2	2	4	4	2	2	2	2	4	2	2	2	2	4	4	3	3	2	2	14	2	13	2.6	25	3.125	52	2.6	2	3	1	2	2	4	1	4
21	2	3	2	1	2	3	1	4	3	1	1	7	1	3	2	2	3	2	2	3	4	3	3	3	3	3	4	3	4	3	4	4	2	20	2.85714	14	2.8	26	3.25	60	3	2	1	4	3	2	4	1	4
22	1	3	1	1	2	2	1	4	1	2	2	9.2	2	2	2	2	4	2	2	2	4	2	2	2	2	2	2	4	2	4	4	4	2	14	2	14	2.8	24	3	52	2.6	2	1	4	3	2	4	1	3
23	2	3	2	2	2	2	1	2	1	1	1	11.7	2	4	4	3	2	3	3	4	3	3	3	2	2	3	4	4	4	4	2	2	2	24	3.42857	14	2.8	23	2.875	61	3.05	1	3	4	3	2	1	1	4
24	2	3	1	2	2	1	2	2	2	1	1	6.5	1	2	3	2	4	2	3	2	4	3	2	2	3	2	2	4	4	4	4	4	2	16	2.28571	16	3.2	26	3.25	58	2.9	2	2	4	3	1	1	1	4
25	2	2	1	1	1	2	1	2	1	2	2	6.6	1	2	2	2	4	2	2	2	4	2	2	2	2	2	2	4	4	2	4	4	2	14	2	12	2.4	26	3.25	52	2.6	2	2	4	2	1	3	3	3
26	2	2	1	1	2	1	1	4	3	2	1	6.4	1	3	3	2	3	2	3	2	4	3	2	2	3	3	2	3	3	4	4	4	2	18	2.57143	15	3	24	3	57	2.85	2	2	4	2	1	4	1	4
27	1	1	2	1	1	3	1	2	1	2	2	8.4	2	2	2	2	4	2	3	3	4	3	2	2	2	3	3	4	4	4	4	4	2	19	2.71429	14	2.8	26	3.25	59	2.95	2	2	4	3	3	4	1	3
28	2	2	1	1	1	3	1	2	1	1	1	6.3	1	2	2	2	4	2	2	2	4	2	2	2	2	2	2	4	4	4	4	4	2	14	2	14	2.8	26	3.25	54	2.7	2	1	4	2	3	4	1	3
29	2	3	1	2	2	1	1	2	1	2	1	6.8	1	2	2	2	4	2	2	2	4	2	2	2	2	2	2	4	4	4	4	4	2	14	2	14	2.8	26	3.25	54	2.7	2	2	4	3	3	1	1	4
30	2	3	2	1	2	3	1	4	2	2	1	7	1	4	2	2	4	2	2	3	4	2	2	3	2	3	3	2	4	4	4	4	2	19	2.71429	15	3	24	3	58	2.9	2	1	4	3	2	4	1	4
31	1	2	1	1	2	3	1	2	2	1	2	7	1	3	3	2	3	2	2	3	4	3	2	2	3	3	4	4	4	3	4	4	2	20	2.85714	14	2.8	26	3.25	60	3	2	1	4	3	1	4	1	4
32	1	1	3	1	1	3	1	3	1	2	2	7.9	2	3	3	3	2	2	2	3	3	3	3	3	3	2	2	4	4	4	4	3	2	18	2.57143	15	3	25	3.125	58	2.9	2	3	4	3	3	4	4	3
33	2	2	1	1	1	1	1	2	1	2	2	9.2	2	3	2	2	4	2	2	2	4	2	2	2	2	2	3	4	4	4	4	4	2	16	2.28571	14	2.8	26	3.25	56	2.8	2	2	4	3	1	4	3	4
34	2	3	1	1	2	1	1	4	2	1	1	9.3	2	3	2	2	3	2	2	3	4	3	2	2	2	2	3	4	4	2	4	4	2	18	2.57143	11	2.2	26	3.25	55	2.75	2	1	4	3	1	3	1	4
35	2	2	1	1	2	3	1	2	1	2	2	6	1	3	2	2	4	2	2	2	4	2	2	2	2	2	2	4	4	4	4	4	2	15	2.14286	14	2.8	26	3.25	55	2.75	2	2	4	3	3	4	1	4
36	2	2	1	2	2	1	1	2	1	2	2	10.5	2	3	3	2	3	2	2	3	4	3	2	2	2	2	2	4	4	4	4	4	2	17	2.42857	14	2.8	26	3.25	57	2.85	2	3	4	4	1	1	1	4
37	2	3	1	2	2	1	1	4	2	1	2	6.8	1	2	2	2	4	2	2	2	4	2	2	2	2	2	2	4	4	2	4	4	2	14	2	12	2.4	26	3.25	52	2.6	2	2	4	3	1	1	1	4
38	1	3	1	1	2	2	2	2	1	1	1	6.4	1	2	3	2	4	2	2	3	4	2	2	2	2	2	3	4	4	3	4	4	2	16	2.28571	14	2.8	26	3.25	56	2.8	2	3	4	3	3	4	1	4
39	1	3	2	1	2	1	1	2	2	1	1	7.3	2	2	2	2	4	2	2	2	4	2	2	2	2	2	4	4	4	4	4	4	2	16	2.28571	14	2.8	26	3.25	56	2.8	2	2	4	4	2	4	1	2
40	1	2	2	1	2	2	1	2	1	2	1	8.4	2	2	2	2	4	2	2	2	4	2	2	2	2	2	2	4	4	2	3	4	2	14	2	12	2.4	25	3.125	51	2.55	2	2	4	3	3	3	1	3
41	1	1	3	1	1	3	1	2	1	2	2	6.2	1	2	2	2	2	4	2	2	2	2	4	2	2	2	3	4	4	2	4	4	2	15	2.14286	10	2	28	3.5	53	2.65	2	3	4	3	3	4	1	4
42	1	2	3	1	1	3	1	4	1	2	2	9.7	2	2	2	2	4	2	2	2	4	2	2	2	2	2	3	4	4	2	2	4	2	15	2.14286	12	2.4	24	3	51	2.55	2	4	4	2	3	4	4	4
43	2	3	1	2	2	1	1	2	2	2	1	12.3	2	3	2	2	4	2	2	2	4	2	3	2	2	2	3	4	4	2	3	4	2	16	2.28571	12	2.4	26	3.25	54	2.7	2	2	4	3	1	1	1	4
44	2	3	1	1	2	1	2	4	2	1	1	6.7	1	3	3	2	4	2	2	2	4	2	2	2	2	3	2	4	4	2	4	4	2	16	2.28571	13	2.6	26	3.25	55	2.75	2	1	4	3	1	3	1	3
45	2	1	1	1	1	2	1	2	1	2	2	7	1	3	2	2	4	2	2	2	4	2	2	2	2	2	3	4	4	2	3	4	2	16	2.28571	12	2.4	25	3.125	53	2.65	2	2	4	3	3	4	4	4
46	1	2	1	1	1	2	1	2	2	2	1	8	2	3	2	2	4	4	2	2	2	2	4	2	2	4	4	3	4	2	3	4	2	19	2.71429	12	2.4	26	3.25	57	2.85	2	3	4	3	3	4	1	4
47	2	3	1	2	2	1	1	2	2	1	2	12.6	2	3	2	2	3	2	2	2	4	2	3	2	2	2	3	4	4	4	4	4	2	16	2.28571	13	2.6	27	3.375	56	2.8	2	1	4	3	1	1	1	4
48	2	2	3	1	2	3	1	2	2	2	1	6.8	1	2	3	2	4	2	2	3	3	3	4	2	3	2	3	4	4	2	4	4	2	17	2.42857	14	2.8	27	3.375	58	2.9	2	3	4	1	2	4	3	4
49	1	2	1	1	2	2	1	4	2	1	2	5.9	1	2	2	2	4	4	2	2	2	2	4	2	2	2	3	4	4	4	4	4	2	15	2.14286	14	2.8	28	3.5	57	2.85	2	1	4	2	3	4	3	4
50	2	2	1	1	1	1	1	2	1	2	1	10.4	2	3	3	2	4	2	3	3	4	2	3	2	2	2	4	4	4	4	4	4	2	19	2.71429	15	3	27	3.375	61	3.05	1	1	4	1	3	3	2	3
51	2	2	2	1	1	1	1	2	1	1	2	6.6	1	3	3	2	3	2	3	3	4	2	2	2	2	3	4	4	4	2	3	4	2	20	2.85714	12	2.4	25	3.125	57	2.85	2	2	4	2	2	4	2	4
52	1	2	4	1	1	2	1	2	1	2	1	6.8	1	2	2	2	4	4	2	2	2	2	4	2	2	2	3	4	4	2	4	2	2	15	2.14286	12	2.4	26	3.25	53	2.65	2	4	4	3	3	4	2	4
53	1	2	2	1	1	2	1	2	1	2	1	6.5	1	3	2	2	3	2	3	3	4	3	4	2	2	3	3	4	4	3	4	2	2	20	2.85714	12	2.4	26	3.25	58	2.9	2	2	4	2	3	4	1	4
54	1	3	2	1	2	1	1	2	2	2	1	6.9	1	2	2	2	3	2	2	2	4	2	2	2	2	2	3	4	4	2	4	4	2	15	2.14286	11	2.2	26	3.25	52	2.6	2	2	4	3	1	4	1	3
55	1	2	1	1	1	3	1	2	1	2	1	9.8	2	2	2	2	4	2	2	2	4	2	2	2	2	2	3	4	4	2	4	4	2	15	2.14286	12	2.4	26	3.25	53	2.65	2	4	4	3	3	4	1	4
56	2	2	2	1	2	1	1	2	1	2	2	7.2	2	2	3	2	4	2	2	3	4	2	2	2	3	2	3	3	4	2	4	4	2	16	2.28571	14	2.8	25	3.125	55	2.75	2	3	4	2	1	3	2	3
57	1	2	2	1	2	1	1	2	1	2	2	7.3	2	2	2	2	4	3	2	2	4	2	3	2	2	2	2	4	4	2	4	4	2	14	2	12	2.4	28	3.5	54	2.7	2	3	4	3	3	4	1	4
58	2	3	1	1	2	1	1	2	2	2	2	6.9	1	2	2	2	4	2	2	2	4	2	2	2	2	2	2	4	4	2	4	4	2	14	2	12	2.4	26	3.25	52	2.6	2	1	4	3	1	4	1	3
59	2	3	2	1	2	2	1	4	3	1	1	7.5	2	2	2	2	4	2	2	3	4	2	2	2	2	2	2	4	4	2	4	4	2	15	2.14286	12	2.4	26	3.25	53	2.65	2	2	4	3	1	4	1	3
60	2	3	2	2	2	1	1	4	2	1	1	7	1	2	3	2	4	2	3	3	4	2	2	2	2	2	3	4	4	2	4	4	2	17	2.42857	13	2.6	26	3.25	56	2.8	2	1	4	3	1	1	1	4
61	2	2	2	2	2	2	1	2	1	2	2	10.5	2	3	3	2	3	2	3	2	4	3	2	2	2	2	4	3	4	4	4	4	2	19	2.71429	14	2.8	25	3.125	58	2.9	2	2	4	2	3	1	2	1
62	2	2	1	1	2	1	1	2	1	2	1	8.2	2	3	3	2	3	2	3	3	4	3	2	2	2	3	3	4	4	4	4	4	2	20	2.85714	14	2.8	26	3.25	60	3	2	1	4	3	1	4	2	2
63	2	2	4	2	2	1	1	2	1	2	2	12	2	3	4	3	4	3	3	4	3	4	2	4	2	2	3	4	3	2	3	2	3	22	3.14286	16	3.2	23	2.875	61	3.05	1	2	3	1	3	1	4	1
64	1	2	1	1	2	2	1	4	2	1	2	10.5	2	2	2	3	1	2	1	2	2	4	3	5	3	3	5	2	5	3	1	2	3	20	2.85714	14	2.8	20	2.5	54	2.7	2	2	4	2	3	4	2	3
65	2	3	1	1	2	1	1	2	1	1	2	8.8	2	3	2	3	2	2	3	3	4	3	4	2	2	3	4	4	4	4	4	4	2	22	3.14286	12	2.4	28	3.5	62	3.1	1	2	4	3	1	3	1	2
66	2	3	2	1	2	1	1	4	2	1	2	12.3	2	2	3	2	4	2	3	2	4	2	3	2	3	2	2	2	4	2	4	4	2	15	2.14286	14	2.8	25	3.125	54	2.7	2	1	4	2	1	3	1	4
67	1	3	2	1	2	3	1	2	2	1	2	9.8	2	2	2	3	4	4	2	3	2	3	3	2	2	2	3	2	4	3	3	3	2	18	2.57143	13	2.6	23	2.875	54	2.7	2	3	4	1	1	4	1	4
68	2	2	2	1	2	1	1	4	1	2	1	6.6	1	3	3	2	3	2	3	3	4	3	2	3	3	3	3	4	4	4	4	4	2	20	2.85714	16	3.2	26	3.25	62	3.1	1	3	4	1	3	4	2	3
69	2	3	1	2	2	1	1	2	1	1	1	8.6	2	3	3	2	4	2	3	3	4	3	2	2	2	3	4	4	4	2	4	4	2	21	3	13	2.6	26	3.25	60	3	2	2	4	3	3	1	1	4
70	1	2	3	1	2	3	1	3	1	2	1	8.3	2	2	3	2	4	2	3	3	4	3	2	2	2	3	3	4	4	4	4	4	2	19	2.71429	15	3	26	3.25	60	3	2	2	4	1	3	3	1	3
71	1	3	2	1	1	1	1	4	2	1	1	10.7	2	3	3	2	3	2	2	2	4	3	2	2	2	2	3	4	4	4	4	4	2	17	2.42857	14	2.8	26	3.25	57	2.85	2	1	4	3	3	4	2	3
72	1	2	2	1	2	1	2	1	1	2	1	5.8	1	2	2	2	3	3	2	2	3	2	2	2	2	2	3	4	4	2	4	4	2	15	2.14286	11	2.2	26	3.25	52	2.6	2	2	4	4	4	4	1	4
73	1	3	1	1	2	2	1	2	1	1	1	10.8	2	4	4	3	2	2	3	2	4	3	2	2	2	2	3	3	3	4	4	4	2	20	2.85714	14	2.8	24	3	58	2.9	2	2	4	3	3	4	1	4
74	2	2	3	1	2	2	1	4	1	2	2	7.3	2	2	2	2	4	2	3	2	4	2	3	2	4	2	2	3	4	2	2	4	2	15	2.14286	14	2.8	24	3	53	2.65	2	2	4	3	1	4	1	3
75	2	3	1	1	2	1	1	4	2	1	1	12.5	2	3	2	2	3	2	2	2	4	2	2	2	4	2	2	4	4	4	4	4	2	15	2.14286	15	3	26	3.25	56	2.8	2	1	4	3	1	4	1	4
76	1	2	2	1	1	2	1	2	1	2	2	7.6	2	3	2	2	4	2	2	3	4	2	3	2	2	2	3	3	4	4	4	4	2	17	2.42857	14	2.8	26	3.25	57	2.85	2	3	4	3	2	4	3	3
77	1	3	2	1	2	1	1	2	2	1	1	6.4	1	4	2	2	4	2	2	3	4	2	2	2	2	2	3	4	4	4	4	4	2	18	2.57143	14	2.8	26	3.25	58	2.9	2	3	4	3	1	4	1	4
78	1	2	3	1	1	2	1	3	2	2	2	5.7	1	2	2	2	4	2	2	2	4	2	2	2	2	2	3	4	4	3	4	4	2	15	2.14286	13	2.6	26	3.25	54	2.7	2	3	4	3	3	4	2	3
79	1	1	3	1	1	3	1	4	1	2	2	6.8	1	3	3	3	2	2	2	2	4	2	2	2	2	2	2	4	4	3	4	4	2	16	2.28571	12	2.4	26	3.25	54	2.7	2	3	4	3	3	4	1	2
80	1	2	1	1	2	1	2	3	1	2	1	7.4	2	3	4	2	2	2	2	2	4	2	2	2	2	2	3	4	4	4	4	4	2	16	2.28571	14	2.8	26	3.25	56	2.8	2	2	4	3	2	4	2	3
81	2	2	2	2	1	2	1	2	1	2	1	6.3	1	2	4	2	4	4	2	2	2	2	4	2	3	2	3	3	4	3	4	4	2	15	2.14286	16	3.2	27	3.375	58	2.9	2	2	1	3	3	1	3	2
82	2	3	2	1	2	1	1	2	2	2	2	7.2	2	2	2	2	4	2	2	2	4	3	2	2	3	2	3	4	4	4	4	4	2	16	2.28571	15	3	26	3.25	57	2.85	2	1	4	1	1	4	1	2
83	2	2	2	1	1	2	1	2	1	1	2	5.3	1	3	2	2	4	4	3	2	2	3	4	2	2	2	4	3	4	4	4	4	2	19	2.71429	14	2.8	27	3.375	60	3	2	3	4	3	3	4	1	2
84	1	3	1	1	2	1	1	2	1	2	1	6.2	1	2	3	2	4	2	3	2	4	2	2	2	3	2	3	4	4	4	4	4	2	16	2.28571	16	3.2	26	3.25	58	2.9	2	2	4	3	1	4	1	3
85	2	2	1	2	1	2	1	3	3	2	1	11.4	2	2	3	2	3	2	3	3	4	3	2	2	2	2	4	4	4	4	4	4	2	19	2.71429	14	2.8	26	3.25	59	2.95	2	1	4	3	1	1	2	4
86	1	3	2	1	1	1	1	2	1	2	1	11.4	2	2	2	2	4	2	3	2	4	3	2	2	2	3	3	4	4	4	4	4	2	18	2.57143	14	2.8	26	3.25	58	2.9	2	2	4	3	1	4	1	2
87	1	2	4	1	1	2	1	2	1	2	2	6.5	1	2	2	2	4	4	2	2	2	2	4	2	3	3	2	4	4	2	4	4	2	15	2.14286	13	2.6	28	3.5	56	2.8	2	3	4	3	3	4	2	2
88	2	1	2	1	2	2	1	2	1	1	1	10.4	2	2	2	2	4	2	2	3	4	2	2	2	2	2	2	3	4	4	4	4	2	15	2.14286	14	2.8	25	3.125	54	2.7	2	2	4	3	3	4	1	3
89	1	3	1	1	2	1	1	2	2	1	1	6.8	1	3	2	3	4	2	3	3	4	2	2	2	2	3	3	4	4	4	4	4	2	20	2.85714	14	2.8	26	3.25	60	3	2	2	4	3	3	4	1	3
90	2	2	1	1	1	1	1	2	1	2	1	7	1	3	3	2	4	2	2	3	4	3	2	2	2	2	2	4	4	4	4	4	2	17	2.42857	15	3	26	3.25	58	2.9	2	2	4	3	3	3	3	2
91	2	3	1	2	2	3	1	3	2	1	1	7.5	2	3	3	3	3	2	2	3	4	3	2	2	3	3	4	4	4	4	4	4	2	21	3	15	3	26	3.25	62	3.1	1	1	4	3	2	1	1	3
92	1	3	3	1	2	3	1	2	1	2	2	6.8	1	2	2	2	4	4	2	2	2	2	4	2	2	2	2	4	4	4	4	4	2	14	2	14	2.8	28	3.5	56	2.8	2	2	4	3	3	4	1	3
93	1	3	3	1	2	1	1	2	2	1	1	9	2	2	2	2	3	2	2	3	4	3	2	2	4	3	3	4	4	4	4	4	2	18	2.57143	15	3	26	3.25	59	2.95	2	2	4	3	3	4	1	4
94	2	2	2	1	1	1	1	3	2	1	1	11.2	2	2	2	2	4	2	2	2	4	3	2	2	4	3	3	4	4	4	4	4	2	17	2.42857	16	3.2	26	3.25	59	2.95	2	1	4	2	2	3	3	3
95	2	2	2	2	2	1	1	2	1	1	1	10.2	2	3	2	2	4	4	3	3	4	3	3	3	4	2	4	4	3	2	2	3	2	20	2.85714	15	3	25	3.125	60	3	2	2	1	3	2	1	1	3
96	2	3	2	1	1	3	1	4	3	1	1	8	2	3	2	2	4	4	2	2	4	2	4	2	3	3	3	3	4	3	3	3	2	17	2.42857	14	2.8	27	3.375	58	2.9	2	1	4	2	2	4	1	2
97	2	2	2	1	1	2	1	4	2	1	2	11.6	2	2	2	2	4	3	2	2	4	2	3	3	2	3	2	3	4	2	4	4	2	15	2.14286	13	2.6	27	3.375	55	2.75	2	1	4	3	3	4	1	3
98	1	1	1	1	1	1	1	2	1	1	2	11.4	2	2	2	2	4	2	2	2	4	2	2	2	4	2	2	4	4	2	4	4	2	14	2	14	2.8	26	3.25	54	2.7	2	1	4	3	4	2	1	4
99	2	2	1	2	2	2	1	2	1	1	1	8.2	2	3	2	2	4	2	2	3	4	3	3	2	4	2	4	4	4	4	4	4	2	19	2.71429	16	3.2	27	3.375	62	3.1	1	2	1	3	2	1	1	3
100	1	3	1	1	2	1	1	3	3	1	1	12.6	2	4	3	2	3	2	3	3	4	3	2	2	4	2	3	4	4	4	4	4	2	20	2.85714	16	3.2	26	3.25	62	3.1	1	3	4	3	2	4	1	4
101	1	2	3	1	1	1	1	2	2	2	1	9.1	2	2	2	2	4	2	2	3	4	2	2	2	4	2	3	4	4	4	4	4	2	16	2.28571	16	3.2	26	3.25	58	2.9	2	1	4	3	3	4	1	2
102	2	3	2	1	2	1	1	2	1	2	1	11.8	2	2	2	2	4	2	2	3	4	2	2	2	4	2	4	4	4	2	4	4	2	17	2.42857	14	2.8	26	3.25	57	2.85	2	3	4	3	2	4	1	4
103	2	2	1	1	1	1	1	2	1	2	2	6.4	1	2	2	2	4	2	2	2	4	3	2	2	3	2	3	4	4	4	4	4	2	16	2.28571	15	3	26	3.25	57	2.85	2	2	4	3	1	3	2	3
104	2	2	1	1	1	1	1	2	1	2	2	12.5	2	3	2	2	4	2	2	3	4	3	2	2	3	2	3	4	4	4	4	4	2	18	2.57143	15	3	26	3.25	59	2.95	2	3	4	1	1	3	1	4
105	2	1	2	1	2	1	1	3	3	1	1	6.9	1	2	2	2	4	4	2	2	2	3	2	2	4	2	2	3	4	2	4	2	2	15	2.14286	14	2.8	23	2.875	52	2.6	2	4	4	3	2	4	3	3
106	2	2	1	1	2	1	1	2	2	2	2	8	2	2	2	2	4	2	2	2	4	2	2	3	4	2	3	4	4	2	4	1	2	15	2.14286	15	3	23	2.875	53	2.65	2	3	4	3	3	4	1	4
107	1	2	2	1	1	1	1	2	1	2	2	12.9	2	3	3	3	4	4	3	3	3	3	4	3	3	3	3	4	4	2	4	4	2	21	3	15	3	29	3.625	65	3.25	1	2	4	2	3	4	2	3
108	2	3	2	1	2	1	1	2	1	1	2	7.8	2	3	2	2	4	2	3	3	4	3	4	2	3	3	3	4	4	2	4	2	2	20	2.85714	13	2.6	26	3.25	59	2.95	2	2	4	3	2	4	1	4
109	1	3	2	1	2	2	1	2	3	1	1	8.4	2	2	4	2	4	2	2	2	2	2	4	2	4	2	3	4	4	3	4	4	2	15	2.14286	17	3.4	26	3.25	58	2.9	2	2	4	3	2	4	1	4
110	2	2	4	2	2	2	1	2	1	2	1	8.2	2	3	3	2	4	3	2	2	3	2	4	3	4	3	3	3	4	2	4	3	2	17	2.42857	16	3.2	26	3.25	59	2.95	2	3	4	1	3	1	1	3
111	1	2	1	1	1	3	1	2	1	1	1	9.9	2	3	2	2	4	4	2	3	3	3	4	2	4	3	3	3	4	4	4	2	2	19	2.71429	16	3.2	26	3.25	61	3.05	1	3	4	2	3	4	2	3
112	2	3	3	1	2	2	1	4	3	1	1	6.2	1	2	2	2	4	2	2	3	4	3	3	2	4	3	3	2	4	4	4	4	2	18	2.57143	16	3.2	25	3.125	59	2.95	2	3	4	3	3	4	1	3
113	2	1	3	1	1	2	1	2	1	2	2	9.8	2	3	3	2	4	2	4	3	4	3	3	4	3	3	2	4	4	4	4	4	2	20	2.85714	18	3.6	27	3.375	65	3.25	1	1	4	3	1	4	3	2
114	1	3	2	1	2	2	1	2	2	1	1	6.3	1	3	2	4	4	4	4	3	2	3	4	2	2	2	3	2	4	4	4	4	2	22	3.14286	14	2.8	26	3.25	62	3.1	1	2	4	3	1	4	1	4
115	2	3	1	1	2	1	1	4	2	1	1	11.8	2	3	3	3	3	2	2	3	4	3	2	2	2	3	3	2	4	4	4	4	2	20	2.85714	14	2.8	24	3	58	2.9	2	2	4	2	1	2	1	4
116	1	1	2	1	2	2	1	4	3	1	1	8.7	2	2	2	2	4	2	2	2	4	2	2	2	3	2	2	4	4	4	4	4	2	14	2	15	3	26	3.25	55	2.75	2	3	4	3	1	4	1	4
117	1	2	4	1	1	2	1	2	1	1	2	6.5	1	3	3	2	4	4	2	2	2	3	4	2	3	2	3	4	4	4	4	3	2	17	2.42857	16	3.2	27	3.375	60	3	2	3	4	3	2	3	2	3
118	1	3	2	1	2	1	1	2	1	2	1	7.7	2	3	2	2	4	3	2	3	3	2	4	2	4	2	2	3	4	3	4	4	2	16	2.28571	15	3	27	3.375	58	2.9	2	3	4	3	3	4	2	3
119	2	2	1	1	2	1	1	4	1	1	1	9.6	2	4	3	4	2	2	3	4	4	3	2	3	3	3	2	4	4	4	4	4	2	23	3.28571	15	3	26	3.25	64	3.2	1	3	4	1	1	4	1	3
120	1	2	1	1	1	1	1	2	2	1	1	8.2	2	3	3	2	4	2	2	3	4	2	4	2	3	2	4	4	4	4	4	3	2	18	2.57143	16	3.2	27	3.375	61	3.05	1	4	1	1	3	3	3	3
121	1	1	1	1	1	1	1	2	1	2	1	8.1	2	2	2	2	4	2	2	3	4	3	2	2	2	3	2	4	4	4	4	4	2	17	2.42857	14	2.8	26	3.25	57	2.85	2	2	4	3	1	4	1	3
122	1	3	1	1	2	2	1	2	1	1	1	7.7	2	3	3	2	4	4	2	3	4	3	2	2	4	2	3	4	4	4	4	4	2	18	2.57143	17	3.4	28	3.5	63	3.15	1	2	4	3	1	4	1	4
123	2	3	2	1	2	1	1	2	1	1	1	10.1	2	4	4	3	3	2	2	3	4	3	2	4	3	4	3	4	4	4	4	4	2	22	3.14286	18	3.6	26	3.25	66	3.3	1	2	4	3	2	4	1	4
124	1	3	1	1	2	1	1	2	1	1	1	8.3	2	3	4	3	3	2	2	3	4	3	2	2	2	3	4	2	4	4	4	4	2	21	3	15	3	24	3	60	3	2	2	4	3	1	4	1	4
125	2	3	1	2	2	1	1	2	2	1	1	9	2	4	3	3	3	2	3	4	4	3	2	2	2	3	3	4	4	2	4	4	2	23	3.28571	12	2.4	26	3.25	61	3.05	1	1	1	3	1	1	1	4
126	1	3	2	1	2	3	1	2	2	2	1	7	1	2	2	2	4	2	2	3	4	2	4	2	2	2	3	4	4	4	4	4	2	16	2.28571	14	2.8	28	3.5	58	2.9	2	4	4	3	2	4	1	4
127	2	3	1	1	2	1	1	4	2	2	2	9.4	2	3	3	2	3	2	2	3	4	3	2	4	3	3	3	4	4	4	4	4	2	19	2.71429	17	3.4	26	3.25	62	3.1	1	1	4	3	1	4	1	4
128	1	2	2	1	1	3	1	3	2	1	1	7	1	2	2	2	3	3	3	3	4	3	2	2	2	2	3	4	4	4	4	4	2	18	2.57143	13	2.6	27	3.375	58	2.9	2	2	4	3	3	4	1	4
129	1	3	1	2	2	2	1	1	1	2	1	8.6	2	2	2	2	4	2	2	3	4	2	2	2	4	2	2	4	4	4	4	4	2	15	2.14286	16	3.2	26	3.25	57	2.85	2	1	4	3	1	1	1	4
130	2	3	1	2	2	2	1	2	1	2	2	7.6	2	2	2	2	2	2	2	2	4	2	2	2	4	2	2	3	4	3	2	4	2	14	2	13	2.6	23	2.875	50	2.5	2	2	4	3	1	1	1	4
131	1	2	2	1	1	1	1	4	2	2	2	9.8	2	3	3	2	4	2	3	3	4	3	2	2	2	3	4	4	4	4	4	4	2	21	3	15	3	26	3.25	62	3.1	1	2	4	2	3	4	1	3
132	2	2	1	1	1	2	1	2	1	2	1	7.2	2	2	4	4	3	3	2	3	2	3	2	3	3	3	2	4	4	4	4	4	2	19	2.71429	17	3.4	25	3.125	61	3.05	1	1	4	3	3	3	3	3
133	1	2	4	1	1	3	1	2	1	2	2	13.8	2	3	2	3	4	4	2	2	3	2	4	3	2	3	4	2	4	4	4	4	2	19	2.71429	15	3	27	3.375	61	3.05	1	2	4	2	3	3	2	2
134	2	3	1	1	2	2	1	4	2	2	2	9.4	2	3	2	2	3	3	3	3	4	2	4	3	2	3	4	2	4	4	4	2	2	20	2.85714	14	2.8	25	3.125	59	2.95	2	2	4	2	1	4	1	4
135	1	3	2	1	2	3	1	2	1	1	2	10.5	2	2	2	2	4	4	3	2	4	2	4	4	2	2	2	4	4	4	4	4	2	15	2.14286	16	3.2	30	3.75	61	3.05	1	2	4	1	3	3	1	3
136	1	2	3	1	1	3	2	2	1	1	2	11.3	2	4	4	2	4	4	3	3	2	3	4	2	3	3	2	4	4	4	4	4	2	20	2.85714	17	3.4	28	3.5	65	3.25	1	2	4	3	3	1	3	3
137	2	2	2	1	1	2	1	2	2	2	1	10	2	2	2	2	3	2	2	2	4	2	3	2	4	2	4	4	4	4	4	4	2	16	2.28571	15	3	27	3.375	58	2.9	2	3	4	3	1	3	1	4
138	2	2	2	1	2	2	1	2	1	2	2	6.9	1	3	4	3	2	2	2	3	4	3	2	2	2	3	3	4	4	4	4	4	2	20	2.85714	14	2.8	26	3.25	60	3	2	1	4	3	1	4	1	4
139	2	3	1	1	2	3	1	4	2	1	1	12.7	2	4	3	4	3	2	3	4	4	4	2	3	2	4	4	4	4	4	4	4	2	27	3.85714	15	3	26	3.25	68	3.4	1	2	4	3	1	4	1	3
140	1	1	1	1	2	2	1	2	1	1	2	10.4	2	2	2	2	4	2	2	3	4	2	2	2	3	2	2	4	4	3	4	4	2	15	2.14286	14	2.8	26	3.25	55	2.75	2	2	4	3	2	2	1	4
141	1	3	1	1	2	1	1	2	1	2	1	13.4	2	3	3	3	3	2	2	3	4	3	2	2	2	2	4	4	4	4	4	4	2	20	2.85714	14	2.8	26	3.25	60	3	2	3	4	3	2	4	1	4
142	2	3	1	1	2	2	1	1	1	2	1	9.9	2	3	2	2	4	2	2	2	4	2	2	2	3	2	2	4	4	4	4	4	2	15	2.14286	15	3	26	3.25	56	2.8	2	1	4	1	2	4	1	4
143	2	2	1	1	1	2	1	4	2	1	1	9.8	2	2	3	2	3	2	2	3	4	3	2	2	3	3	4	4	4	4	4	4	2	19	2.71429	15	3	26	3.25	60	3	2	2	4	3	3	4	3	4
144	2	3	1	1	2	1	1	2	1	1	1	11.5	2	2	3	3	3	2	3	3	4	2	2	2	3	2	3	3	4	4	4	4	2	18	2.57143	15	3	25	3.125	58	2.9	2	1	4	2	1	3	1	4
145	2	2	1	1	2	3	1	1	2	2	2	12.4	2	3	2	2	4	4	2	3	2	2	4	2	4	2	4	4	4	4	4	4	2	18	2.57143	16	3.2	28	3.5	62	3.1	1	3	4	4	3	3	1	4
146	1	2	4	1	1	2	1	1	2	1	1	9.9	2	3	4	3	4	4	2	2	2	2	4	2	2	2	2	4	4	4	4	2	2	16	2.28571	16	3.2	26	3.25	58	2.9	2	2	4	3	2	3	3	2
147	1	3	1	1	2	2	1	1	1	2	2	14.3	2	2	2	2	4	2	2	2	4	2	2	2	2	2	3	3	4	4	4	4	2	15	2.14286	14	2.8	25	3.125	54	2.7	2	3	4	3	3	4	1	3
148	1	2	3	1	1	3	1	1	1	1	2	11.7	2	3	3	2	3	4	3	3	2	3	4	2	2	3	2	3	4	4	4	4	2	19	2.71429	14	2.8	27	3.375	60	3	2	3	2	1	3	4	3	2
149	2	3	1	1	2	1	1	4	3	1	1	8.3	2	2	2	2	3	2	2	2	4	2	2	2	2	2	3	4	4	4	4	4	2	15	2.14286	13	2.6	26	3.25	54	2.7	2	2	4	3	1	4	1	3
150	2	3	1	1	2	1	1	2	3	1	1	9.1	2	3	3	3	3	2	3	4	4	3	2	2	3	2	3	4	4	4	4	4	2	21	3	15	3	26	3.25	62	3.1	1	1	4	2	2	3	1	3
151	1	2	1	1	1	2	1	1	1	2	2	10.3	2	3	4	3	4	4	2	3	2	3	4	2	3	2	3	4	4	4	4	4	2	19	2.71429	17	3.4	28	3.5	64	3.2	1	3	4	3	2	4	3	2
152	1	2	2	1	2	2	1	1	1	1	2	10.4	2	2	2	2	4	4	2	3	2	2	4	2	3	4	3	4	4	4	4	2	2	18	2.57143	15	3	26	3.25	59	2.95	2	3	4	1	3	4	2	3
153	2	2	1	1	1	3	1	2	1	2	1	10.9	2	3	4	2	4	4	3	3	2	3	4	2	4	3	3	4	4	4	4	4	2	20	2.85714	18	3.6	28	3.5	66	3.3	1	2	4	3	2	4	2	3
154	1	3	1	1	1	2	1	4	3	1	1	8.1	2	3	3	2	2	2	2	2	4	3	2	2	3	3	3	4	4	4	4	4	2	18	2.57143	14	2.8	26	3.25	58	2.9	2	2	4	3	1	4	1	4
[truncated: 65 more columns]
